# Supplementary material for: Repurposing Tyrosine Kinase Inhibitors for Sickle Cell Disease: Focus on Band 3 Phosphorylation
Source: Biomedicines. 2026 Jul 2;14(7):1500. doi: 10.3390/biomedicines14071500 (PMC13404981; doi:10.3390/biomedicines14071500)
Supplement: Supplementary file 1 [file biomedicines-14-01500-s001.zip]

Archive with 1 entries (1 files):
- biomedicines-4343474-supplementary.pdf
